# Supplementary material for: A Computational Study on the Mechanism of Catalytic Cyclopropanation Reaction with Cobalt N-Confused Porphyrin: The Effects of Inner Carbon and Intramolecular Axial Ligand
Source: Molecules. 2022 Oct 26;27(21):7266. doi: 10.3390/molecules27217266 (PMC9658855; doi:10.3390/molecules27217266)
Supplement: Supplementary file 1 [file molecules-27-07266-s001.zip]

Archive with 1 entries (1 files):
- molecules-1912336-supplementary.pdf
